# Supplementary material for: Transcriptome Analysis Suggests That Chromosome Introgression Fragments from Sea Island Cotton (Gossypium barbadense) Increase Fiber Strength in Upland Cotton (Gossypium hirsutum)
Source: G3 (Bethesda). 2017 Sep 5;7(10):3469–79. doi: 10.1534/g3.117.300108 (PMC5633395; doi:10.1534/g3.117.300108)
Supplement: Supplementary file 4 [file 3469TableS1.xls]

## Sheet: Sheet1
Table S1. The specific primer sequences
Gene name	Primer Fowerd	Primier Rewerse
XLOC_021549	CTGGCATTTCAGGGGGTCAT	ACCAAGGCCACTACTCTTGC
XLOC_073501	CTTGATCCCGTGCTTGTCCT	GCACCTTGTTGCAGTCAGTG
XLOC_074516	TTGTCTACCAACCCGATGGC	CTATCGGTGCTCTCCACCA
XLOC_009334	CATCAGGCTCTGCCATGTGA	TAGGTCCAGACGACGGTACA
XLOC_063748	CAGTCAACTGCTGTGCCTCA	TATGGACCCGACTTGGGTGA
XLOC_075379	CTGCACCTGATGTGGATGGT	CCAGGGCTTCCCATCTTTGT
XLOC_073709	ATGGGATCCGTAGTAGGCGA	AAACTCGCAGTCACTCCACC
XLOC_036333	CAGGGACTGAGCAACTGGAG	AAGCTGTCACCCATAGCACC
XLOC_029945	CCTTCACCGACACCTTCTCC	ATAGCCGACAATGGCCAACA
XLOC_075372	GGAAATGCAAAGGGAGGTGC	GCATTTGGGTTTGCCCTTGT
