# Supplementary material for: Transcriptome Analysis Suggests That Chromosome Introgression Fragments from Sea Island Cotton (Gossypium barbadense) Increase Fiber Strength in Upland Cotton (Gossypium hirsutum)
Source: G3 (Bethesda). 2017 Sep 5;7(10):3469–79. doi: 10.1534/g3.117.300108 (PMC5633395; doi:10.1534/g3.117.300108)
Supplement: Supplementary file 5 [file 3469TableS2.xls]

## Sheet: Table S2 
Table S2. Annotation of genes differentially expressed
Gene_new_ID	Gene_name	Special_GOTerms	Z15vsS15	Z15vsL15	Z15vsY15	Z20vsS20	Z20vsL20	Z20vsY20	Z25vsS25	Z25vsL25	Z25vsY25	Z28vsS28	Z28vsY28	GOTerms2	Enzymes	KeggMaps
XLOC_043689	auxin efflux carrier family protein	auxin polar transport	0	-0.209736	0.686994	0	0.132266	0	0.60614	0.619496	0.29009	0	1.15383	transmembrane transport ;integral to membrane	NA	similar to N-acetylneuraminic acid phosphatase ; N-acylneuraminate-9-phosphatase
XLOC_073604	auxin efflux carrier family protein	auxin polar transport	-0.18468	-0.728479	-0.180106	-0.117284	0.344333	0	1.00819	0.895948	0.480881	0	1.23507	transmembrane transport ; integral to membrane	NA	hypothetical protein
XLOC_045702	auxin efflux carrier family protein	auxin polar transport	-0.821396	-2.09988	0	0	0	0	-0.614919	0	0	-1.26987	-0.426901	transmembrane transport ; integral to membrane	NA	hypothetical protein
XLOC_078849	fasciclin-like arabinogalactan protein 8	brassinosteroid biosynthetic process	0	-1.62017	0	1.23007	1.51322	0	1.06244	0.0805151	0.922565	-0.0387573	2.85458	vacuolar membrane;anchored component of plasma membrane;acetyl-CoA metabolic process;calcium ion transport;Golgi organization;response to salt stress;sterol biosynthetic process;brassinosteroid biosynthetic process;root hair elongation	NA	NA
XLOC_029945	fasciclin-like arabinogalactan protein 8	brassinosteroid biosynthetic process	0	-1.34407	0	0.986641	1.62448	0	1.15034	0	0.578491	0	2.95125	vacuolar membrane;anchored component of plasma membrane;acetyl-CoA metabolic process;calcium ion transport;Golgi organization;response to salt stress;sterol biosynthetic process;brassinosteroid biosynthetic process;root hair elongation	NA	NA
XLOC_026941	fasciclin-like arabinogalactan protein 2	brassinosteroid biosynthetic process	0	0	0	0.988157	2.01704	0	1.27957	2.00816	0.436409	0	-0.406405	vacuolar membrane;anchored component of plasma membrane;acetyl-CoA metabolic process;calcium ion transport;Golgi organization;response to salt stress;sterol biosynthetic process;brassinosteroid biosynthetic process;root hair elongation	NA	NA
XLOC_077950	fasciclin-like arabinogalactan protein 2	brassinosteroid biosynthetic process	0.238464	0.369533	0	0.669646	1.59091	-0.38695	1.56521	2.21042	0.944268	0	-0.00300447	vacuolar membrane;anchored component of plasma membrane;acetyl-CoA metabolic process;calcium ion transport;Golgi organization;response to salt stress;sterol biosynthetic process;brassinosteroid biosynthetic process;root hair elongation	NA	NA
XLOC_010492	uncharacterized membrane protein at1g06890-like	carbohydrate metabolic process	3.6247	1.24938	0	0	0	-0.141344	-0.0266625	0.659896	0.288315	0	-0.332142	integral component of membrane;carbohydrate transport	NA	NA
XLOC_044758	uncharacterized membrane protein at1g06890-like	carbohydrate metabolic process	3.35726	1.76139	0	0	0	0	-0.0862583	1.29451	0.461797	0.0143425	-0.60267	integral component of membrane;carbohydrate transport	NA	NA
XLOC_036333	mannosyl-oligosaccharide -alpha-mannosidase mns1	carbohydrate metabolic process	0	1.97212	0.68199	1.13527	1.00346	0	1.55726	2.50297	0	2.41223	1.84054	mannosyl-oligosaccharide 1,2-alpha-mannosidase activity;membrane;calcium ion binding;carbohydrate metabolic process	ec:3.2.1;ec:3.2.1.24-alpha-D-mannosidase;ec:3.2.1.113-1,2-alpha-mannosidase	Other glycan degradationVarious types of N-glycan biosynthesis;N-Glycan biosynthesis
XLOC_041031	l-type lectin-domain containing receptor kinase -like	carbohydrate metabolic process	-0.313887	-0.571336	0	-0.152123	-0.517047	-0.165352	-1.63092	-0.861026	-0.135369	-0.0378651	-1.27025	ATP binding;protein kinase activity;protein phosphorylation;carbohydrate binding	NA	NA
XLOC_075376	hevamine-a-like	carbohydrate metabolic process	0	0	0.726451	-1.42946	0.00402589	-0.627436	1.0061	1.64206	-1.483	0	0	carbohydrate metabolic process;hydrolase activity, hydrolyzing O-glycosyl compounds	NA	NA
XLOC_078026	hevamine-a-like	carbohydrate metabolic process	0	-0.0237626	0	-0.642513	0	-0.0181888	1.45954	1.09254	-0.391874	0	0	carbohydrate metabolic process;hydrolase activity, hydrolyzing O-glycosyl compounds	NA	NA
XLOC_019906	glucan endo- -beta-glucosidase 7-like	carbohydrate metabolic process	-1.79062	-0.522615	-0.458395	-0.081606	0	-0.945239	0	0	-0.0839885	-0.114258	0	carbohydrate metabolic process;hydrolase activity, hydrolyzing O-glycosyl compounds	NA	NA
XLOC_015291	glucan endo- -beta-glucosidase 12	carbohydrate metabolic process	0.194785	0	0.214879	0.63211	1.30069	0	0.121076	0	1.06762	-1.36848	1.00164	hydrolase activity, hydrolyzing O-glycosyl compounds;carbohydrate metabolic process	NA	NA
XLOC_059302	beta-d-xylosidase family protein	carbohydrate metabolic process	0.282896	-0.246562	1.29915	-0.580575	-1.13757	-0.156998	-0.788332	-1.01939	-2.04235	-2.62637	-0.895857	carbohydrate metabolic process;hydrolase activity, hydrolyzing O-glycosyl compounds	NA	NA
XLOC_008704	NA	carbohydrate metabolic process	-1.20427	-0.681525	-0.0259892	-1.49977	-1.07057	-1.05193	-0.783048	0.215791	0	-0.0531944	-0.90655	NA	NA	NA
XLOC_019004	NA	carbohydrate metabolic process	-0.375232	0.294305	0	-0.254959	0	-0.29642	-0.617274	-0.59244	-0.402967	-0.260266	-1.01906	NA	NA	NA
XLOC_035891	NA	carbohydrate metabolic process	0	0.0947285	0.313382	0.945411	0.664488	0.178323	0	-0.578755	-0.815724	0	1.98694	NA	NA	NA
XLOC_040083	NA	carbohydrate metabolic process	-0.257419	-0.11201	-0.240037	0	-0.399598	-0.300701	-0.569002	-0.854104	-0.239997	-0.359105	-1.00974	NA	NA	NA
XLOC_044956	NA	carbohydrate metabolic process	-0.605075	-0.0147787	0	-0.503579	-0.533735	0	-1.18382	-0.212834	-0.840487	-0.392008	-0.37264	NA	NA	NA
XLOC_057350	NA	carbohydrate metabolic process	-0.574438	-0.571363	0	0	-0.115764	0.715565	-1.82862	-3.40745	-2.48242	0	0	NA	NA	NA
XLOC_080281	NA	carbohydrate metabolic process	0	-0.10446	-0.274439	0.577863	1.06888	0	0.411667	0.608307	0.299639	-0.441108	-0.167991	NA	NA	NA
XLOC_060289	NA	carbohydrate metabolic process;cell wall macromolecule catabolic process	-0.558742	0.0370067	0.0785958	0.625183	1.43911	0.0760283	0.0185469	-0.426481	0	0	0	NA	NA	NA
XLOC_075372	snakin-1	cell wall	-1.67319	-1.13802	0.0366249	-1.00203	-1.36423	-0.871677	-1.25676	-1.91662	-1.28279	-2.2017	-0.498977	extracellular region;cell wall;defense response	NA	NA
XLOC_015627	pectinesterase pectinesterase inhibitor ppe8b	cell wall modification;cell wall	0.25335	0.101931	2.13705	0.826022	1.07999	0	0	-0.0614502	0	0	3.61279	enzyme inhibitor activity;pectinesterase activity;cell wall;cell wall modification;starch metabolic process;sucrose metabolic process	ec:3.1.1.11-pectin demethoxylase;ec:3.1.1.1-ali-esterase	Starch and sucrose metabolism;Pentose and glucuronate interconversionsDrug metabolism - other enzymes
XLOC_031022	NA	cell wall;cell wall biogenesis	0.181813	0.200145	0	0.590838	1.26928	0.240599	0.482616	0.861294	0	0	-0.998828	NA	NA	NA
XLOC_050191	plant invertase pectin methylesterase inhibitor superfamily	cell wall;cell wall modification	-1.04235	0.286341	0	-0.643658	-0.57685	-0.119991	-1.35637	-1.50722	-2.98307	-1.87378	-0.979354	enzyme inhibitor activity;cell wall;cell wall modification;pectinesterase activity;starch metabolic process;sucrose metabolic process	ec:3.1.1.11-pectin demethoxylase;ec:3.1.1.1-ali-esterase	Starch and sucrose metabolism;Pentose and glucuronate interconversionsDrug metabolism - other enzymes
XLOC_050192	NA	cell wall;cell wall modification	0	0.115832	1.09357	1.28356	0.935118	-0.109443	0.387921	0	0	-0.0810935	2.21079	NA	NA	NA
XLOC_043232	cytokinin dehydrogenase 5-like	cytokinin dehydrogenase activity;cytokinin metabolic process	0.223092	-1.27689	-0.850759	0.656659	1.73566	0.126497	0	-0.390225	0.770677	-0.327503	1.16742	oxidation-reduction process;cytokinin metabolic process;cytokinin dehydrogenase activity;flavin adenine dinucleotide binding;oxidoreductase activity, acting on CH-OH group of donors	ec:1.5.99.12-dehydrogenase	Zeatin biosynthesis
XLOC_008957	NA	cytokinin dehydrogenase activity;cytokinin metabolic process	0.669683	-1.29689	-1.25523	0.874593	1.79623	0.423092	0.537989	0.00706723	0.903892	-0.392865	0.68839	NA	NA	NA
XLOC_044450	cytokinin dehydrogenase 7-like	cytokinin metabolic process;cytokinin dehydrogenase activity	0.525463	-0.465128	-3.57331	0.790965	1.69548	0.159067	0.259922	0.124224	1.24364	-0.53525	0	oxidation-reduction process;flavin adenine dinucleotide binding;cytokinin metabolic process;cytokinin dehydrogenase activity;oxidoreductase activity, acting on CH-OH group of donors	ec:1.5.99.12-dehydrogenase	Zeatin biosynthesis
XLOC_045177	cytokinin dehydrogenase 5-like	cytokinin metabolic process;cytokinin dehydrogenase activity	0.268172	-1.35023	-0.96947	0.56094	1.51622	0.0727168	0.135895	0	0.901672	-0.195023	1.11532	oxidation-reduction process;cytokinin metabolic process;cytokinin dehydrogenase activity;flavin adenine dinucleotide binding;oxidoreductase activity, acting on CH-OH group of donors	ec:1.5.99.12-dehydrogenase	Zeatin biosynthesis
XLOC_069792	folic acid and derivative biosynthetic process	ethylene biosynthetic process	1.00903	0.877248	0.193462	0	-0.610304	0.251366	0	0	0	0	-0.825605	response to wounding;response to fungus;ethylene biosynthetic process;jasmonic acid biosynthetic process;response to jasmonic acid;proline transport	NA	NA
XLOC_062379	epoxide hydrolase 4-like	lipid catabolic process	1.56722	1.42738	0	0.264833	0.120937	0.11382	0.0668606	0.373937	0.598918	-0.696615	-1.48383	acylglycerol lipase activity;lipid catabolic process;glycerolipid metabolic process	ec:3.1.1.23-lipase;ec:3.1.1.1-ali-esterase;ec:3.1.1	Glycerolipid metabolismDrug metabolism - other enzymes
XLOC_005822	NA	lipid metabolic process	-0.584554	-0.259901	-0.382388	-0.0984118	-0.660107	-0.33878	-1.00332	-0.516174	-0.103642	0	-0.874551	glycerone kinase activity;glycerol metabolic process;ATP binding;glycerolipid metabolic process	ec:2.7.1.29-kinase	Methane metabolism;Glycerolipid metabolism
XLOC_054549	triacylglycerol lipase 2	lipid metabolic process	-0.777342	-0.823657	-0.401787	-0.208346	-0.874361	-0.130924	-1.03996	-1.75535	-0.740425	0	0	hydrolase activity, acting on ester bonds;lipid metabolic process	NA	NA
XLOC_018077	delta -fatty-acid desaturase-like	lipid metabolic process	-0.387349	0	-0.168158	0.657401	1.55405	0	0	-1.19542	0	0.578296	-0.317649	lipid metabolic process;oxidoreductase activity;integral component of membrane	NA	NA
XLOC_026456	alpha beta-hydrolases superfamily isoform 2	lipid metabolic process	2.63371	0	0	0.856779	0.887334	-0.370117	0	-0.140673	0	-2.41384	-1.14329	lipid metabolic process	NA	NA
XLOC_061695	alpha beta-hydrolases superfamily isoform 2	lipid metabolic process	3.52649	2.1445	0.232907	0.965464	0.653585	0	0.249826	0	0	-2.02716	-0.772521	lipid metabolic process	NA	NA
XLOC_042778	osmotin-like protein	plant-type cell wall	-0.580157	-0.149677	-3.51056	0	0	0	4.72681	1.69728	0	0	0	plant-type cell wall;plasmodesma	NA	NA
XLOC_008236	NA	plant-type cell wall	-0.15915	0.0554058	-0.0317155	0.839882	0.955919	0.192031	0	0	0	0.480661	1.4206	NA	NA	NA
XLOC_068014	NA	plant-type cell wall modification	0.86696	0.852187	-0.248033	0.970895	1.44909	0	0.164057	1.01782	1.12571	1.0554	0.196111	NA	NA	NA
XLOC_075599	NA	plant-type cell wall modification	1.3618	0.736494	-0.228435	0.686448	1.35442	0.179231	0.240908	0.0569642	0.347935	0.665477	0.271393	NA	NA	NA
XLOC_010502	topoisomerase 1-associated factor 1	plant-type cell wall organization	1.17886	1.47395	0	0	0	0.0212662	-0.234486	0.224749	0.213725	0	-0.677409	chloroplast;isomerase activity;plant-type cell wall biogenesis;xylem development;glucuronoxylan metabolic process;xylan biosynthetic process	NA	NA
XLOC_041024	protein exordium-like 2	plant-type cell wall organization	-0.31566	0	0	0.207975	0	0.398139	2.13346	1.27847	0	0	0.477481	extracellular space;Golgi apparatus;cytosol;plant-type cell wall;plasmodesma;chloroplast;apoplast;response to arsenic-containing substance	NA	NA
XLOC_020306	nad -binding rossmann-fold superfamily protein isoform 1	plant-type cell wall organization	2.77793	2.14322	0.218216	1.74196	0	1.96017	0.605778	0	1.7497	0.0648269	0	chloroplast stroma;thylakoid;apoplast;copper ion binding;polysaccharide catabolic process;starch metabolic process;rRNA processing;response to cold;plant-type cell wall organization;salicylic acid biosynthetic process;defense response, incompatible interaction;chlorophyll biosynthetic process;isopentenyl diphosphate biosynthetic process, methylerythritol 4-phosphate pathway;photosynthesis, light …	NA	NA
XLOC_016038	expansin	plant-type cell wall organization	-0.81295	-1.27351	0.0967494	0.386695	0.799585	0	0	0	0	0	0.579825	plant-type cell wall organization;extracellular region	NA	NA
XLOC_067918	NA	plant-type cell wall organization	-0.183594	-0.681242	0.256935	0.645479	1.67807	-1.24638	0.71115	0.609488	0	0	2.26654	NA	NA	NA
XLOC_029945	fasciclin-like arabinogalactan protein 8, FLA8	plant-type cell wall;plant-type cell wall biogenesis;plant-type cell wall organization	0	-1.34407	0	0.986641	1.62448	0	1.15034	0	0.578491	0	2.95125	NA	NA	NA
XLOC_060029	NA	plant-type secondary cell wall biogenesis	0.589705	1.47777	0	-0.0214028	0	-0.293561	0	0.317264	-0.115538	0.189325	-0.453921	NA	NA	NA
XLOC_029609	indole-3-acetic acid-induced protein arg7-like	response to auxin	-0.728154	0.205862	0.158196	0.657093	1.82158	0.424156	0.616697	0	0.00463785	0	-0.469458	response to auxin	NA	NA
XLOC_008390	wrky transcription factor 40 -like protein	transcription factor activity	2.8812	0	2.36216	1.02537	0.0680899	0.831297	1.12978	1.54662	0	0	1.98523	transcription factor activity, sequence-specific DNA binding;sequence-specific DNA binding;regulation of transcription, DNA-templated;transcription factor complex;regulation of transcription, DNA-templated	NA	NA
XLOC_045590	transcription factor vip1	transcription factor activity	-0.309057	-0.236167	-0.618925	0	0.233881	0.47237	0.897797	1.0347	0.337392	-0.862482	-0.48282	sequence-specific DNA binding;regulation of transcription, DNA-templated;transcription factor activity, sequence-specific DNA binding;transcription factor complex;regulation of transcription, DNA-templated	NA	NA
XLOC_043405	homeobox-leucine zipper protein athb-6-like	transcription factor activity	0.0377331	-0.322448	0.577902	0.80839	0.549536	0	0.0383027	-0.0182818	0.375458	0	2.42432	transcription factor activity, sequence-specific DNA binding;sequence-specific DNA binding;regulation of transcription, DNA-templated;transcription factor complex;regulation of transcription, DNA-templated	NA	NA
XLOC_011162	floral homeotic protein pmads 1	transcription factor activity	0.572198	0	0	0	0	0	1.2596	0.984179	0.117347	1.84757	0.140887	protein dimerization activity;DNA binding;nucleus;transcription factor activity, sequence-specific DNA binding;regulation of transcription, DNA-templated;transcription factor complex;regulation of transcription, DNA-templated	NA	NA
XLOC_045515	floral homeotic protein pmads 1	transcription factor activity	0.406086	0	0	0	0	0	0.84987	0.66179	0	1.66452	0	DNA binding;protein dimerization activity;regulation of transcription, DNA-templated;transcription factor activity, sequence-specific DNA binding;nucleus;transcription factor complex;regulation of transcription, DNA-templated	NA	NA
XLOC_005672	ethylene-responsive transcription factor erf105-like	transcription factor activity	0.21676	-1.2462	0	0.834502	0.27776	1.32188	1.49211	1.53493	0	0.805559	1.3454	transcription factor activity, sequence-specific DNA binding;regulation of transcription, DNA-templated;DNA binding;transcription factor complex;regulation of transcription, DNA-templated	NA	NA
XLOC_026422	ethylene-responsive transcription factor 2-like	transcription factor activity	-1.16123	-1.55355	-0.0370924	0	-0.984309	0	-0.457495	-2.01173	-2.18262	0	0	regulation of transcription, DNA-templated;transcription factor activity, sequence-specific DNA binding;DNA binding;transcription factor complex;regulation of transcription, DNA-templated	NA	NA
XLOC_005108	NA	transcription factor activity	0	0	0	0.600861	1.25864	0.0792579	0.726025	0.225068	0.516698	0	0.106953	NA	NA	NA
XLOC_008188	NA	transcription factor activity	-0.850569	-0.166386	-0.735623	-0.737187	-2.72751	-0.633189	-2.17208	-0.782831	-0.456691	1.02456	-0.225153	NA	NA	NA
XLOC_009104	NA	transcription factor activity	0.41622	0	0.647918	0.526608	0.839841	0	0.268413	0	0.502677	0	2.23137	NA	NA	NA
XLOC_009794	NA	transcription factor activity	-0.436419	-0.653999	-0.0362966	0	-0.09753	-0.00297834	-0.672257	-0.596542	-0.363484	-0.0851649	-1.00639	NA	NA	NA
XLOC_010154	NA	transcription factor activity	-1.34581	0	-0.146687	0.150617	0.122533	0.0962393	-0.532064	-0.580508	-0.179062	-0.100046	-0.789502	NA	NA	NA
XLOC_015751	NA	transcription factor activity	-0.534534	-1.0036	-0.41836	0.0879722	0	0.57232	-0.491476	-0.445744	-1.06883	-0.18855	-0.408809	NA	NA	NA
XLOC_021835	NA	transcription factor activity	0	0	0	-0.303446	0	0	0.832956	1.52611	0.477423	0	0	NA	NA	NA
XLOC_035778	NA	transcription factor activity	-0.724378	-1.01596	-0.291079	0.0749938	0.0968239	0	-0.332084	-0.189202	0	0	-1.19152	NA	NA	NA
XLOC_036761	NA	transcription factor activity	0	-0.985871	0	0.965876	1.2015	0.442315	0.793877	0.727516	0.881916	0	0.663239	NA	NA	NA
XLOC_044014	NA	transcription factor activity	0.0324346	-0.289755	0.393052	0.610325	0.577074	0.104181	0	0	0	0.0166877	1.56476	NA	NA	NA
XLOC_046395	NA	transcription factor activity	0	0	0	0	0.233346	0	0.778871	1.12531	0	0	0	NA	NA	NA
XLOC_052159	NA	transcription factor activity	1.65322	0	0.496094	0.674866	0	0.479084	0.87697	1.3714	0.473452	0.110185	3.29902	NA	NA	NA
