# Supplementary material for: Transcriptome Analysis Suggests That Chromosome Introgression Fragments from Sea Island Cotton (Gossypium barbadense) Increase Fiber Strength in Upland Cotton (Gossypium hirsutum)
Source: G3 (Bethesda). 2017 Sep 5;7(10):3469–79. doi: 10.1534/g3.117.300108 (PMC5633395; doi:10.1534/g3.117.300108)
Supplement: Supplementary file 6 [file 3469TableS3.xls]

## Sheet: Sheet2
Table S3. The common DEGs located in common introgressed G. barbadense chromosome segments
Gene_ID	Gene	Gfold(0.01)											Gene description
		Z15vsS15	Z15vsL15	Z15vsY15	Z20vsS20	Z20vsL20	Z20vsY20	Z25vsS25	Z25vsL25	Z25vsY25	Z28vsS28	Z28vsS28
XLOC_003420	Gh_A02G0264	-0.895598	-0.662477	-0.30607	0	0.0711218	0.394054	-0.838305	-0.152072	-0.258507	0	-0.0573044	lipid transfer protein 4
XLOC_002515	Gh_A02G0293	-0.336004	0.181975	-0.0769935	-0.160603	0	-0.700275	-0.705393	-1.60508	-0.443399	-0.226356	-0.569333
XLOC_049136	Gh_D07G0594	0	0	-0.0580274	0	0.0666954	-0.0711503	-0.503645	-0.607715	0	0	-0.676713	movement protein binding protein 2C
XLOC_049146	Gh_D07G0615	0	0.302427	0.0413586	0.5768	0.709738	0.289756	0.475217	0	0.442619	-0.417659	0.335499	receptor for activated C kinase 1B
XLOC_050461	Gh_D07G0656	0	0	0	0.705692	0.821531	0	0.823237	0.638033	1.4377	-0.309401	0	NAD(P)-binding Rossmann-fold superfamily protein
XLOC_049174	Gh_D07G0674	0.631049	0.851687	0.0369381	0.350455	0.566095	0.649454	0.348483	-0.018112	0.433163	0.343266	1.1394	reversibly glycosylated polypeptide 3
XLOC_050506	Gh_D07G0738	-0.672158	-0.893156	0	-0.187453	0	0	0	0	0	0	-0.21814	Nucleic acid-binding, OB-fold-like protein
XLOC_049208	Gh_D07G0742	-0.496606	0	-0.369403	0	-0.127633	-0.420352	-0.657712	-0.562894	-0.460007	0	-0.984245
XLOC_049211	Gh_D07G0749	-0.802604	0	0	0	0	0.132619	1.04909	0.839996	0.066757	-2.69023	0	lipid phosphate phosphatase 3
XLOC_049262	Gh_D07G0846	1.85547	1.55979	0	0.728389	0	0	-0.319281	0	0	2.16949	-0.783166
XLOC_049269	Gh_D07G0859	-1.69473	-1.45711	-0.395529	0	-0.130754	0	-0.0875057	-1.03	-0.662992	-1.0548	-1.4462	F-box family protein
XLOC_049301	Gh_D07G0915	-0.108381	0	0	0	0	0	-0.776776	-0.692678	0	0	0	RING/U-box superfamily protein
XLOC_050596	Gh_D07G0936	0.0907707	0.428113	0.146124	0.899733	0	0.0891914	-0.559539	-0.920533	0	-0.564158	1.01089	3-ketoacyl-CoA synthase 12
XLOC_050597	Gh_D07G0937	0	0.117232	0.283987	0.990369	1.23799	0.335208	0	0	0	-0.236015	0.584581	exocyst subunit exo70 family protein H7
XLOC_050612	Gh_D07G0964	-0.602345	0.0439844	0	0	-0.0409117	-0.0591362	-0.536815	-0.586443	-0.174265	0	-0.12262
XLOC_050632	Gh_D07G1005	5.48532	4.02499	0	4.16333	0	1.51641	0	0.558354	0	4.32178	0	HSP20-like chaperones superfamily protein
